# Supplementary material for: The Impact of Iterative Reconstruction on Computed Tomography Radiation Dosimetry: Evaluation in a Routine Clinical Setting
Source: PLoS One. 2015 Sep 18;10(9):e0138329. doi: 10.1371/journal.pone.0138329 (PMC4575140; doi:10.1371/journal.pone.0138329)
Supplement: S1 Data — (XLSX) [file pone.0138329.s001.xlsx]

## Sheet: Sheet1
Protocol_code	Protocol_Description	Hospital_type	Hospital	Before_After	E.Dose	CTDIvol	DLP
CTH4	Head (Non-Contrast)	Tertiary	1	Before	2.11948	56.15	842.3
CTH4	Head (Non-Contrast)	Tertiary	1	Before	3.21433	83.19	2077.1
CTH4	Head (Non-Contrast)	Tertiary	1	Before	2.11948	56.15	842.3
CTH4	Head (Non-Contrast)	Tertiary	1	Before	2.11948	56.13	954.2
CTH4	Head (Non-Contrast)	Tertiary	1	Before	2.11948	56.14	954.4
CTH4	Head (Non-Contrast)	Tertiary	1	Before	3.67688	95.23	2286.7
CTH4	Head (Non-Contrast)	Tertiary	1	Before	2.11948	56.16	842.4
CTH4	Head (Non-Contrast)	Tertiary	1	Before	1.6955	45.13	986
CTH4	Head (Non-Contrast)	Tertiary	1	Before	1.5012	39.47	902.4
CTH4	Head (Non-Contrast)	Tertiary	1	Before	2.11948	56.17	842.5
CTH4	Head (Non-Contrast)	Tertiary	1	Before	2.11948	56.17	842.5
CTH4	Head (Non-Contrast)	Tertiary	1	Before	1.6955	45.13	1148.9
CTH4	Head (Non-Contrast)	Tertiary	1	Before	4.37357	113.96	2691.7
CTH4	Head (Non-Contrast)	Tertiary	1	Before	2.11948	56.15	898.5
CTH4	Head (Non-Contrast)	Tertiary	1	Before	2.06913	54.53	898.6
CTH4	Head (Non-Contrast)	Tertiary	1	Before	2.11948	56.13	898.1
CTH4	Head (Non-Contrast)	Tertiary	1	Before	4.37804	158.83	2699.2
CTH4	Head (Non-Contrast)	Tertiary	1	Before	2.11948	56.15	842.3
CTH4	Head (Non-Contrast)	Tertiary	1	Before	1.5012	39.47	862.8
CTH4	Head (Non-Contrast)	Tertiary	1	Before	2.11948	56.15	842.3
CTC1	Chest (Non-Contrast)	Tertiary	1	Before	5.2038	7.05	279.5
CTC1	Chest (Non-Contrast)	Tertiary	1	Before	4.66796	6.34	249.7
CTC1	Chest (Non-Contrast)	Tertiary	1	Before	2.54097	3.53	146.3
CTC1	Chest (Non-Contrast)	Tertiary	1	Before	12.0755	16.3	1007.1
CTC1	Chest (Non-Contrast)	Tertiary	1	Before	8.21136	10.99	441.4
CTC1	Chest (Non-Contrast)	Tertiary	1	Before	41.0911	55.62	1872.9
CTC1	Chest (Non-Contrast)	Tertiary	1	Before	5.5284	7.11	287.4
CTC1	Chest (Non-Contrast)	Tertiary	1	Before	6.09912	8.26	330.5
CTC1	Chest (Non-Contrast)	Tertiary	1	Before	4.4042	5.88	236.7
CTC1	Chest (Non-Contrast)	Tertiary	1	Before	7.15804	9.61	369.2
CTC1	Chest (Non-Contrast)	Tertiary	1	Before	6.58192	8.93	328.9
CTC1	Chest (Non-Contrast)	Tertiary	1	Before	6.28912	8.41	337
CTC1	Chest (Non-Contrast)	Tertiary	1	Before	4.4042	5.88	220.2
CTC1	Chest (Non-Contrast)	Tertiary	1	Before	2.78732	3.84	150.7
CTC1	Chest (Non-Contrast)	Tertiary	1	Before	3.53236	4.7	157.4
CTC1	Chest (Non-Contrast)	Tertiary	1	Before	8.45664	11.38	528.7
CTC1	Chest (Non-Contrast)	Tertiary	1	Before	5.246	7.07	263.5
CTC1	Chest (Non-Contrast)	Tertiary	1	Before	4.4042	5.88	217.9
CTC1	Chest (Non-Contrast)	Tertiary	1	Before	11.2596	15.08	872.2
CTC1	Chest (Non-Contrast)	Tertiary	1	Before	8.67516	11.58	403.5
CTC2PE	Chest PE Study	Tertiary	1	Before	16.091	53.79	905.4
CTC2PE	Chest PE Study	Tertiary	1	Before	10.6509	27.61	479.4
CTC2PE	Chest PE Study	Tertiary	1	Before	32.459	100.9	1635.7
CTC2PE	Chest PE Study	Tertiary	1	Before	13.3044	35.45	681.3
CTC2PE	Chest PE Study	Tertiary	1	Before	16.4563	59.14	823.9
CTC2PE	Chest PE Study	Tertiary	1	Before	16.9195	103.7	797.5
CTC2PE	Chest PE Study	Tertiary	1	Before	12.1622	31.42	614.2
CTC2PE	Chest PE Study	Tertiary	1	Before	9.81401	31.64	495.5
CTC2PE	Chest PE Study	Tertiary	1	Before	23.676	64.29	1170.1
CTC2PE	Chest PE Study	Tertiary	1	Before	16.0284	41.7	877.1
CTC2PE	Chest PE Study	Tertiary	1	Before	7.75114	32.46	447.5
CTC2PE	Chest PE Study	Tertiary	1	Before	0.831605	64.23	41.82
CTC2PE	Chest PE Study	Tertiary	1	Before	16.1988	49.2	860.1
CTC2PE	Chest PE Study	Tertiary	1	Before	15.9354	39.2	806.6
CTC2PE	Chest PE Study	Tertiary	1	Before	13.9395	33.74	697.4
CTC2PE	Chest PE Study	Tertiary	1	Before	10.5425	23.47	591.8
CTC2PE	Chest PE Study	Tertiary	1	Before	13.2222	42.53	638.5
CTC2PE	Chest PE Study	Tertiary	1	Before	7.57273	14.8	343.8
CTC2PE	Chest PE Study	Tertiary	1	Before	22.3651	63.14	1034.6
CTC2PE	Chest PE Study	Tertiary	1	Before	16.0616	44.2	822.4
CTANT	Angiogram Thoracic Aorta	Tertiary	1	Before	14.707	32.25	368.2
CTANT	Angiogram Thoracic Aorta	Tertiary	1	Before	17.3406	52.27	926.3
CTANT	Angiogram Thoracic Aorta	Tertiary	1	Before	20.2306	40.86	1112.6
CTANT	Angiogram Thoracic Aorta	Tertiary	1	Before	12.8355	27.41	671.4
CTANT	Angiogram Thoracic Aorta	Tertiary	1	Before	12.0463	33.78	657.2
CTANT	Angiogram Thoracic Aorta	Tertiary	1	Before	9.49224	25.96	588.7
CTANT	Angiogram Thoracic Aorta	Tertiary	1	Before	12.8599	39.6	880.8
CTANT	Angiogram Thoracic Aorta	Tertiary	1	Before	3.36671	20.85	192.4
CTANT	Angiogram Thoracic Aorta	Tertiary	1	Before	13.6487	33.16	779.6
CTANT	Angiogram Thoracic Aorta	Tertiary	1	Before	16.386	38.93	958.7
CTANT	Angiogram Thoracic Aorta	Tertiary	1	Before	6.4669	29.54	441.2
CTANT	Angiogram Thoracic Aorta	Tertiary	1	Before	12.1079	36.28	585
CTANT	Angiogram Thoracic Aorta	Tertiary	1	Before	11.9817	31.28	1035.7
CTANT	Angiogram Thoracic Aorta	Tertiary	1	Before	11.0221	27.85	280.4
CTANT	Angiogram Thoracic Aorta	Tertiary	1	Before	14.3371	41.26	1038.8
CTANT	Angiogram Thoracic Aorta	Tertiary	1	Before	10.178	38.81	612.6
CTANT	Angiogram Thoracic Aorta	Tertiary	1	Before	26.053	45.55	1596.1
CTANT	Angiogram Thoracic Aorta	Tertiary	1	Before	18.7258	41.56	1008.8
CTANT	Angiogram Thoracic Aorta	Tertiary	1	Before	25.1071	46.9	1336.8
CTANT	Angiogram Thoracic Aorta	Tertiary	1	Before	20.7018	51.22	925.9
CTANC	Angiogram Cardiac (Non-Coronary)	Tertiary	1	Before	25.1056	52.06	1169.2
CTANC	Angiogram Cardiac (Non-Coronary)	Tertiary	1	Before	29.8043	62.58	1544.1
CTANC	Angiogram Cardiac (Non-Coronary)	Tertiary	1	Before	5.22718	11.03	209.4
CTANC	Angiogram Cardiac (Non-Coronary)	Tertiary	1	Before	8.43106	17.54	273.7
CTANC	Angiogram Cardiac (Non-Coronary)	Tertiary	1	Before	22.3689	46.92	1292.6
CTANC	Angiogram Cardiac (Non-Coronary)	Tertiary	1	Before	7.58866	15.77	246.1
CTANC	Angiogram Cardiac (Non-Coronary)	Tertiary	1	Before	4.4074	9.06	141.3
CTANC	Angiogram Cardiac (Non-Coronary)	Tertiary	1	Before	29.2389	61.29	2095
CTANC	Angiogram Cardiac (Non-Coronary)	Tertiary	1	Before	6.00994	12.51	156.1
CTANC	Angiogram Cardiac (Non-Coronary)	Tertiary	1	Before	12.2462	25.54	318.9
CTANC	Angiogram Cardiac (Non-Coronary)	Tertiary	1	Before	12.2462	25.54	392.6
CTANC	Angiogram Cardiac (Non-Coronary)	Tertiary	1	Before	7.58866	15.8	246.5
CTANC	Angiogram Cardiac (Non-Coronary)	Tertiary	1	Before	5.5984	11.73	256.5
CTANC	Angiogram Cardiac (Non-Coronary)	Tertiary	1	Before	7.58866	15.8	246.5
CTANC	Angiogram Cardiac (Non-Coronary)	Tertiary	1	Before	31.2434	65.66	2407.9
CTANC	Angiogram Cardiac (Non-Coronary)	Tertiary	1	Before	32.543	68.45	1261.8
CTANC	Angiogram Cardiac (Non-Coronary)	Tertiary	1	Before	27.0264	56.69	1284.3
CTANC	Angiogram Cardiac (Non-Coronary)	Tertiary	1	Before	14.8743	31.49	682.1
CTANC	Angiogram Cardiac (Non-Coronary)	Tertiary	1	Before	9.45628	20.04	306.9
CTANC	Angiogram Cardiac (Non-Coronary)	Tertiary	1	Before	12.8862	27	415.5
CTA1	Abdomen +/- Pelvis (Non-Contrast)	Tertiary	1	Before	15.3152	17.43	356.6
CTA1	Abdomen +/- Pelvis (Non-Contrast)	Tertiary	1	Before	12.827	14.58	828.3
CTA1	Abdomen +/- Pelvis (Non-Contrast)	Tertiary	1	Before	2.06195	2.35	104.2
CTA1	Abdomen +/- Pelvis (Non-Contrast)	Tertiary	1	Before	4.66975	5.29	238.7
CTA1	Abdomen +/- Pelvis (Non-Contrast)	Tertiary	1	Before	9.79334	11.11	586.9
CTA1	Abdomen +/- Pelvis (Non-Contrast)	Tertiary	1	Before	2.29263	2.62	103.4
CTA1	Abdomen +/- Pelvis (Non-Contrast)	Tertiary	1	Before	19.7607	22.47	1169.1
CTA1	Abdomen +/- Pelvis (Non-Contrast)	Tertiary	1	Before	14.4578	16.48	950.7
CTA1	Abdomen +/- Pelvis (Non-Contrast)	Tertiary	1	Before	14.1778	16.3	952
CTA1	Abdomen +/- Pelvis (Non-Contrast)	Tertiary	1	Before	11.0632	12.55	743.2
CTA1	Abdomen +/- Pelvis (Non-Contrast)	Tertiary	1	Before	7.32702	8.42	415.1
CTA1	Abdomen +/- Pelvis (Non-Contrast)	Tertiary	1	Before	9.63034	11	657.5
CTA1	Abdomen +/- Pelvis (Non-Contrast)	Tertiary	1	Before	3.44329	3.93	225.8
CTA1	Abdomen +/- Pelvis (Non-Contrast)	Tertiary	1	Before	19.2023	21.88	1095.7
CTA1	Abdomen +/- Pelvis (Non-Contrast)	Tertiary	1	Before	10.8632	12.53	592.4
CTA1	Abdomen +/- Pelvis (Non-Contrast)	Tertiary	1	Before	13.8314	15.83	892.6
CTA1	Abdomen +/- Pelvis (Non-Contrast)	Tertiary	1	Before	9.07193	10.34	644.2
CTA1	Abdomen +/- Pelvis (Non-Contrast)	Tertiary	1	Before	4.66975	5.29	249.3
CTA1	Abdomen +/- Pelvis (Non-Contrast)	Tertiary	1	Before	4.66975	5.29	236.6
CTA1	Abdomen +/- Pelvis (Non-Contrast)	Tertiary	1	Before	4.66975	5.29	247.2
CTANV	Angiogram Visceral	Tertiary	1	Before	41.0564	59.11	2546.4
CTANV	Angiogram Visceral	Tertiary	1	Before	30.5603	50.65	1815.9
CTANV	Angiogram Visceral	Tertiary	1	Before	59.2017	87.35	3599.8
CTANV	Angiogram Visceral	Tertiary	1	Before	50.8473	70.09	3208
CTANV	Angiogram Visceral	Tertiary	1	Before	24.1225	27.66	1382.3
CTANV	Angiogram Visceral	Tertiary	1	Before	0.63174	39.59	39.6
CTANV	Angiogram Visceral	Tertiary	1	Before	31.705	65.05	1929.7
CTANV	Angiogram Visceral	Tertiary	1	Before	42.045	68.41	2641.8
CTANV	Angiogram Visceral	Tertiary	1	Before	31.8086	69.24	2152.7
CTANV	Angiogram Visceral	Tertiary	1	Before	30.1294	68.86	2060.3
CTANV	Angiogram Visceral	Tertiary	1	Before	30.4093	161.99	1809.6
CTANV	Angiogram Visceral	Tertiary	1	Before	50.0686	81.82	2951.6
CTANV	Angiogram Visceral	Tertiary	1	Before	8.56659	30.11	510.5
CTANV	Angiogram Visceral	Tertiary	1	Before	39.4116	62.13	2282.3
CTANV	Angiogram Visceral	Tertiary	1	Before	31.2842	35.7	1722.6
CTANV	Angiogram Visceral	Tertiary	1	Before	26.1046	49.64	2454.7
CTANV	Angiogram Visceral	Tertiary	1	Before	30.8154	84.07	1555
CTANV	Angiogram Visceral	Tertiary	1	Before	41.7205	64.85	2250.2
CTANV	Angiogram Visceral	Tertiary	1	Before	2.11495	2.35	115.5
CTANV	Angiogram Visceral	Tertiary	1	Before	20.7625	23.85	873.5
CTB1	Chest/Abdo/Pelvis (Non-Contrast)	Tertiary	1	Before	13.9434	11.32	761.5
CTB1	Chest/Abdo/Pelvis (Non-Contrast)	Tertiary	1	Before	9.2578	7.52	463.4
CTB1	Chest/Abdo/Pelvis (Non-Contrast)	Tertiary	1	Before	16.4442	13.33	975.6
CTB1	Chest/Abdo/Pelvis (Non-Contrast)	Tertiary	1	Before	13.3212	10.83	783.5
CTB1	Chest/Abdo/Pelvis (Non-Contrast)	Tertiary	1	Before	31.0396	25.19	1816.7
CTB1	Chest/Abdo/Pelvis (Non-Contrast)	Tertiary	1	Before	23.8274	19.32	1543.9
CTB1	Chest/Abdo/Pelvis (Non-Contrast)	Tertiary	1	Before	13.3212	10.81	718.81
CTB1	Chest/Abdo/Pelvis (Non-Contrast)	Tertiary	1	Before	22.9672	18.51	1243.9
CTB1	Chest/Abdo/Pelvis (Non-Contrast)	Tertiary	1	Before	15.0236	12.19	855.3
CTB1	Chest/Abdo/Pelvis (Non-Contrast)	Tertiary	1	Before	14.2404	11.53	809.5
CTS1T	Thoracic Spine	Tertiary	1	Before	35.3988	48.14	1398.4
CTS1T	Thoracic Spine	Tertiary	1	Before	27.6708	37.66	1503.4
CTS1T	Thoracic Spine	Tertiary	1	Before	19.9595	27.22	634.2
CTS1T	Thoracic Spine	Tertiary	1	Before	22.8312	31.09	1095.5
CTS1T	Thoracic Spine	Tertiary	1	Before	13.2422	17.99	653.8
CTS1T	Thoracic Spine	Tertiary	1	Before	12.2574	16.72	374.7
CTS1T	Thoracic Spine	Tertiary	1	Before	19.6673	26.8	1787.9
CTS1T	Thoracic Spine	Tertiary	1	Before	6.7154	9.55	725.3
CTS1T	Thoracic Spine	Tertiary	1	Before	33.3838	45.51	1011.7
CTS1T	Thoracic Spine	Tertiary	1	Before	20.4022	27.67	1137.7
CTS1L	Lumbar Spine	Tertiary	1	Before	18.0337	29.03	1256
CTS1L	Lumbar Spine	Tertiary	1	Before	18.5675	31.53	2480.4
CTS1L	Lumbar Spine	Tertiary	1	Before	13.3063	21.38	719.8
CTS1L	Lumbar Spine	Tertiary	1	Before	11.9377	19.28	609
CTS1L	Lumbar Spine	Tertiary	1	Before	10.0771	16.42	432.9
CTS1L	Lumbar Spine	Tertiary	1	Before	11.3283	19.18	990
CTS1L	Lumbar Spine	Tertiary	1	Before	16.0594	25.69	784.1
CTS1L	Lumbar Spine	Tertiary	1	Before	17.0284	27.5	879.6
CTS1L	Lumbar Spine	Tertiary	1	Before	11.0474	17.8	458.2
CTS1L	Lumbar Spine	Tertiary	1	Before	22.7985	36.67	1298.9
CTH4	Head (Non-Contrast)	Tertiary	1	After	1.83	47.08	970.9
CTH4	Head (Non-Contrast)	Tertiary	1	After	1.81	46.92	980
CTH4	Head (Non-Contrast)	Tertiary	1	After	1.3	33.63	710.3
CTH4	Head (Non-Contrast)	Tertiary	1	After	1.81	46.92	970.8
CTH4	Head (Non-Contrast)	Tertiary	1	After	1.81	46.92	999.1
CTH4	Head (Non-Contrast)	Tertiary	1	After	1.81	46.92	970.9
CTH4	Head (Non-Contrast)	Tertiary	1	After	1.3	33.63	743.9
CTH4	Head (Non-Contrast)	Tertiary	1	After	1.81	46.92	923.8
CTH4	Head (Non-Contrast)	Tertiary	1	After	1.81	46.92	961.5
CTH4	Head (Non-Contrast)	Tertiary	1	After	1.81	46.92	923.7
CTH4	Head (Non-Contrast)	Tertiary	1	After	1.3	33.63	659.9
CTH4	Head (Non-Contrast)	Tertiary	1	After	2.12	54.88	997.7
CTH4	Head (Non-Contrast)	Tertiary	1	After	1.81	46.92	970.9
CTH4	Head (Non-Contrast)	Tertiary	1	After	1.81	46.92	1055.6
CTH4	Head (Non-Contrast)	Tertiary	1	After	1.3	33.63	693.5
CTH4	Head (Non-Contrast)	Tertiary	1	After	1.81	46.92	980.1
CTH4	Head (Non-Contrast)	Tertiary	1	After	1.81	46.92	942.6
CTH4	Head (Non-Contrast)	Tertiary	1	After	2.16	55.4	941.9
CTH4	Head (Non-Contrast)	Tertiary	1	After	1.81	46.92	876.7
CTH4	Head (Non-Contrast)	Tertiary	1	After	1.83	47.08	961.5
CTC1	Chest (Non-Contrast)	Tertiary	1	After	1.61721	2.3	95.7
CTC1	Chest (Non-Contrast)	Tertiary	1	After	1.30164	1.85	77.9
CTC1	Chest (Non-Contrast)	Tertiary	1	After	6.79736	9.49	380.2
CTC1	Chest (Non-Contrast)	Tertiary	1	After	1.41654	1.97	73.8
CTC1	Chest (Non-Contrast)	Tertiary	1	After	2.76787	3.91	147.3
CTC1	Chest (Non-Contrast)	Tertiary	1	After	4.33692	6.08	221.8
CTC1	Chest (Non-Contrast)	Tertiary	1	After	0.568532	0.79	28.3
CTC1	Chest (Non-Contrast)	Tertiary	1	After	10.7135	14.93	583.4
CTC1	Chest (Non-Contrast)	Tertiary	1	After	4.33692	6.08	246.3
CTC1	Chest (Non-Contrast)	Tertiary	1	After	1.32537	1.93	84
CTC1	Chest (Non-Contrast)	Tertiary	1	After	5.50704	7.82	287.1
CTC1	Chest (Non-Contrast)	Tertiary	1	After	3.51318	4.9	176.6
CTC1	Chest (Non-Contrast)	Tertiary	1	After	4.427	6.21	311.1
CTC1	Chest (Non-Contrast)	Tertiary	1	After	1.24374	1.85	77.9
CTC1	Chest (Non-Contrast)	Tertiary	1	After	10.054	13.98	520.4
CTC1	Chest (Non-Contrast)	Tertiary	1	After	1.41654	1.97	73
CTC1	Chest (Non-Contrast)	Tertiary	1	After	1.01446	1.18	43.3
CTC1	Chest (Non-Contrast)	Tertiary	1	After	12.2236	17.07	535.5
CTC1	Chest (Non-Contrast)	Tertiary	1	After	5.44072	7.62	298.7
CTC2PE	Chest PE Study	Tertiary	1	After	3.49409	16.15	192.9
CTC2PE	Chest PE Study	Tertiary	1	After	17.5033	36.22	878.1
CTC2PE	Chest PE Study	Tertiary	1	After	10.5377	26.16	489.6
CTC2PE	Chest PE Study	Tertiary	1	After	14.5489	41.29	787.5
CTC2PE	Chest PE Study	Tertiary	1	After	8.50639	18.85	374.5
CTC2PE	Chest PE Study	Tertiary	1	After	5.7097	15.11	268.7
CTC2PE	Chest PE Study	Tertiary	1	After	10.478	26.39	525
CTC2PE	Chest PE Study	Tertiary	1	After	12.0815	36.41	588.3
CTC2PE	Chest PE Study	Tertiary	1	After	10.6916	33.59	494
CTC2PE	Chest PE Study	Tertiary	1	After	9.32698	31.68	429.4
CTC2PE	Chest PE Study	Tertiary	1	After	9.63753	27.55	502.7
CTC2PE	Chest PE Study	Tertiary	1	After	5.70501	12.23	275.3
CTC2PE	Chest PE Study	Tertiary	1	After	6.53753	23.19	333.6
CTC2PE	Chest PE Study	Tertiary	1	After	11.6603	34.95	600.9
CTC2PE	Chest PE Study	Tertiary	1	After	11.8893	29.22	687.9
CTC2PE	Chest PE Study	Tertiary	1	After	13.9693	56.82	712.8
CTC2PE	Chest PE Study	Tertiary	1	After	10.9751	27.06	514.5
CTC2PE	Chest PE Study	Tertiary	1	After	14.5489	41.25	759.4
CTC2PE	Chest PE Study	Tertiary	1	After	13.2178	47.47	679.3
CTC2PE	Chest PE Study	Tertiary	1	After	8.56819	19.85	372
CTANT	Angiogram Thoracic Aorta	Tertiary	1	After	29.1387	47.51	1938.8
CTANT	Angiogram Thoracic Aorta	Tertiary	1	After	7.54892	18.78	649
CTANT	Angiogram Thoracic Aorta	Tertiary	1	After	11.4529	33.58	1111.6
CTANT	Angiogram Thoracic Aorta	Tertiary	1	After	28.4074	51.21	1509.2
CTANT	Angiogram Thoracic Aorta	Tertiary	1	After	8.42564	33.6	740.4
CTANT	Angiogram Thoracic Aorta	Tertiary	1	After	18.3675	34.31	1232.1
CTANT	Angiogram Thoracic Aorta	Tertiary	1	After	35.3473	71.34	1181.1
CTANT	Angiogram Thoracic Aorta	Tertiary	1	After	25.9447	51.45	1354.3
CTANT	Angiogram Thoracic Aorta	Tertiary	1	After	34.0324	65.5	1372.9
CTANT	Angiogram Thoracic Aorta	Tertiary	1	After	16.033	39.37	839.7
CTANT	Angiogram Thoracic Aorta	Tertiary	1	After	15.3735	39.92	920.1
CTANT	Angiogram Thoracic Aorta	Tertiary	1	After	11.6526	19.94	647.7
CTANT	Angiogram Thoracic Aorta	Tertiary	1	After	20.2687	53.16	1312.9
CTANT	Angiogram Thoracic Aorta	Tertiary	1	After	19.688	42.85	1036.9
CTANT	Angiogram Thoracic Aorta	Tertiary	1	After	8.39788	16.53	207.7
CTANT	Angiogram Thoracic Aorta	Tertiary	1	After	28.3778	51.23	1518.2
CTANT	Angiogram Thoracic Aorta	Tertiary	1	After	7.46112	19.08	366.5
CTANT	Angiogram Thoracic Aorta	Tertiary	1	After	6.18419	23.04	321.6
CTANT	Angiogram Thoracic Aorta	Tertiary	1	After	28.3656	53.52	1299.4
CTANC	Angiogram Cardiac (Non-Coronary)	Tertiary	1	After	11.2795	39.68	329.2
CTANC	Angiogram Cardiac (Non-Coronary)	Tertiary	1	After	23.9455	96.43	1682.4
CTANC	Angiogram Cardiac (Non-Coronary)	Tertiary	1	After	5.3648	20.55	172.4
CTANC	Angiogram Cardiac (Non-Coronary)	Tertiary	1	After	10.7949	42.43	742.4
CTANC	Angiogram Cardiac (Non-Coronary)	Tertiary	1	After	8.12189	28.57	366
CTANC	Angiogram Cardiac (Non-Coronary)	Tertiary	1	After	6.47954	21.72	187.8
CTANC	Angiogram Cardiac (Non-Coronary)	Tertiary	1	After	15.2698	40.92	664.9
CTANC	Angiogram Cardiac (Non-Coronary)	Tertiary	1	After	5.37722	20.67	169.2
CTANC	Angiogram Cardiac (Non-Coronary)	Tertiary	1	After	7.54402	25.77	245.5
CTANC	Angiogram Cardiac (Non-Coronary)	Tertiary	1	After	16.0438	42.81	947.1
CTANC	Angiogram Cardiac (Non-Coronary)	Tertiary	1	After	8.88443	29.83	621.2
CTANC	Angiogram Cardiac (Non-Coronary)	Tertiary	1	After	12.0374	41.52	430.8
CTANC	Angiogram Cardiac (Non-Coronary)	Tertiary	1	After	7.77003	25.94	252.3
CTANC	Angiogram Cardiac (Non-Coronary)	Tertiary	1	After	8.21246	25.85	239.5
CTANC	Angiogram Cardiac (Non-Coronary)	Tertiary	1	After	18.1269	55.46	984.4
CTANC	Angiogram Cardiac (Non-Coronary)	Tertiary	1	After	12.0368	41.52	375.7
CTANC	Angiogram Cardiac (Non-Coronary)	Tertiary	1	After	9.32486	28.13	333.6
CTANC	Angiogram Cardiac (Non-Coronary)	Tertiary	1	After	3.44435	13.35	123.5
CTANC	Angiogram Cardiac (Non-Coronary)	Tertiary	1	After	15.8285	50.17	622.8
CTANC	Angiogram Cardiac (Non-Coronary)	Tertiary	1	After	18.936	57.48	759
CTA1	Abdomen +/- Pelvis (Non-Contrast)	Tertiary	1	After	9.74495	12.75	714.3
CTA1	Abdomen +/- Pelvis (Non-Contrast)	Tertiary	1	After	19.5538	25.16	1384.6
CTA1	Abdomen +/- Pelvis (Non-Contrast)	Tertiary	1	After	26.1104	22.66	1306.6
CTA1	Abdomen +/- Pelvis (Non-Contrast)	Tertiary	1	After	8.56142	10.92	627.4
CTA1	Abdomen +/- Pelvis (Non-Contrast)	Tertiary	1	After	5.02762	6.48	171.4
CTA1	Abdomen +/- Pelvis (Non-Contrast)	Tertiary	1	After	5.88555	7.65	361.8
CTA1	Abdomen +/- Pelvis (Non-Contrast)	Tertiary	1	After	11.0785	14.35	419.8
CTA1	Abdomen +/- Pelvis (Non-Contrast)	Tertiary	1	After	9.45579	12.24	662.1
CTA1	Abdomen +/- Pelvis (Non-Contrast)	Tertiary	1	After	9.60883	12.31	429.1
CTA1	Abdomen +/- Pelvis (Non-Contrast)	Tertiary	1	After	14.0838	18.19	1034.2
CTA1	Abdomen +/- Pelvis (Non-Contrast)	Tertiary	1	After	7.49061	9.69	535.8
CTA1	Abdomen +/- Pelvis (Non-Contrast)	Tertiary	1	After	7.92237	10.09	512.8
CTA1	Abdomen +/- Pelvis (Non-Contrast)	Tertiary	1	After	11.3955	14.59	747.9
CTA1	Abdomen +/- Pelvis (Non-Contrast)	Tertiary	1	After	1.99798	2.62	110.7
CTA1	Abdomen +/- Pelvis (Non-Contrast)	Tertiary	1	After	12.2879	15.93	463.4
CTA1	Abdomen +/- Pelvis (Non-Contrast)	Tertiary	1	After	8.23229	10.59	526
CTA1	Abdomen +/- Pelvis (Non-Contrast)	Tertiary	1	After	5.02762	6.48	313.9
CTA1	Abdomen +/- Pelvis (Non-Contrast)	Tertiary	1	After	11.0785	14.33	685.7
CTA1	Abdomen +/- Pelvis (Non-Contrast)	Tertiary	1	After	1.99798	2.62	126.4
CTA1	Abdomen +/- Pelvis (Non-Contrast)	Tertiary	1	After	12.6079	16.3	737.8
CTANV	Angiogram Visceral	Tertiary	1	After	16.144	36.28	962.8
CTANV	Angiogram Visceral	Tertiary	1	After	64.3845	131.22	4731.8
CTANV	Angiogram Visceral	Tertiary	1	After	30.5701	59.31	2138.8
CTANV	Angiogram Visceral	Tertiary	1	After	37.1107	64.87	2352.4
CTANV	Angiogram Visceral	Tertiary	1	After	27.8125	34.59	1885.7
CTANV	Angiogram Visceral	Tertiary	1	After	27.6902	94.17	1559.7
CTANV	Angiogram Visceral	Tertiary	1	After	22.1643	31.57	1288.5
CTANV	Angiogram Visceral	Tertiary	1	After	5.6319	25.83	351.1
CTANV	Angiogram Visceral	Tertiary	1	After	25.8488	32	856.4
CTANV	Angiogram Visceral	Tertiary	1	After	34.3123	115.3	2177.8
CTANV	Angiogram Visceral	Tertiary	1	After	43.1996	97.82	2716.9
CTANV	Angiogram Visceral	Tertiary	1	After	30.5246	65.86	1716.3
CTANV	Angiogram Visceral	Tertiary	1	After	49.2812	74.76	3198.3
CTANV	Angiogram Visceral	Tertiary	1	After	25.887	49.18	1496.8
CTANV	Angiogram Visceral	Tertiary	1	After	49.623	61.32	1911.8
CTANV	Angiogram Visceral	Tertiary	1	After	63.9049	102.54	4058.5
CTANV	Angiogram Visceral	Tertiary	1	After	48.908	94.09	3340
CTANV	Angiogram Visceral	Tertiary	1	After	60.845	105.53	3989.3
CTANV	Angiogram Visceral	Tertiary	1	After	31.8222	53.13	1408.9
CTANV	Angiogram Visceral	Tertiary	1	After	48.108	85.01	2621.3
CTB1	Chest/Abdo/Pelvis (Non-Contrast)	Tertiary	1	After	4.77352	4.12	272.5
CTB1	Chest/Abdo/Pelvis (Non-Contrast)	Tertiary	1	After	6.6683	5.74	409.2
CTB1	Chest/Abdo/Pelvis (Non-Contrast)	Tertiary	1	After	4.87134	4.16	290.1
CTB1	Chest/Abdo/Pelvis (Non-Contrast)	Tertiary	1	After	8.02856	6.93	519.4
CTB1	Chest/Abdo/Pelvis (Non-Contrast)	Tertiary	1	After	125.657	107.8	2921.8
CTB1	Chest/Abdo/Pelvis (Non-Contrast)	Tertiary	1	After	11.0682	9.47	663.6
CTB1	Chest/Abdo/Pelvis (Non-Contrast)	Tertiary	1	After	5.39804	4.6	303.6
CTB1	Chest/Abdo/Pelvis (Non-Contrast)	Tertiary	1	After	8.3046	7.13	511.1
CTB1	Chest/Abdo/Pelvis (Non-Contrast)	Tertiary	1	After	6.82732	5.87	409
CTB1	Chest/Abdo/Pelvis (Non-Contrast)	Tertiary	1	After	8.68868	7.37	546
CTB1	Chest/Abdo/Pelvis (Non-Contrast)	Tertiary	1	After	7.92552	6.8	309.4
CTB1	Chest/Abdo/Pelvis (Non-Contrast)	Tertiary	1	After	6.82732	5.86	431.4
CTB1	Chest/Abdo/Pelvis (Non-Contrast)	Tertiary	1	After	7.2824	6.15	443.2
CTB1	Chest/Abdo/Pelvis (Non-Contrast)	Tertiary	1	After	10.342	8.91	485.3
CTB1	Chest/Abdo/Pelvis (Non-Contrast)	Tertiary	1	After	11.6652	9.86	694.9
CTB1	Chest/Abdo/Pelvis (Non-Contrast)	Tertiary	1	After	15.242	13.07	733
CTB1	Chest/Abdo/Pelvis (Non-Contrast)	Tertiary	1	After	11.0352	9.42	622.3
CTB1	Chest/Abdo/Pelvis (Non-Contrast)	Tertiary	1	After	7.7115	6.72	476.4
CTB1	Chest/Abdo/Pelvis (Non-Contrast)	Tertiary	1	After	7.7115	6.65	463.5
CTS1T	Thoracic Spine	Tertiary	1	After	20.9425	27.87	1260.1
CTS1T	Thoracic Spine	Tertiary	1	After	5.80868	7.79	158.5
CTS1T	Thoracic Spine	Tertiary	1	After	10.5414	14	1081.5
CTS1T	Thoracic Spine	Tertiary	1	After	9.53288	12.7	488.4
CTS1T	Thoracic Spine	Tertiary	1	After	8.55468	11.45	389.4
CTS1T	Thoracic Spine	Tertiary	1	After	23.9754	31.81	1990.1
CTS1T	Thoracic Spine	Tertiary	1	After	19.6587	26.17	1674.4
CTS1T	Thoracic Spine	Tertiary	1	After	9.04968	11.97	479.4
CTS1T	Thoracic Spine	Tertiary	1	After	9.65756	12.98	477.1
CTS1T	Thoracic Spine	Tertiary	1	After	42.7024	56.89	987.6
CTS1T	Thoracic Spine	Tertiary	1	After	7.10888	9.41	250.3
CTS1T	Thoracic Spine	Tertiary	1	After	19.6587	26.19	501.6
CTS1T	Thoracic Spine	Tertiary	1	After	9.60428	12.88	207.5
CTS1T	Thoracic Spine	Tertiary	1	After	6.60648	8.77	158.2
CTS1T	Thoracic Spine	Tertiary	1	After	5.80868	7.79	189.1
CTS1T	Thoracic Spine	Tertiary	1	After	8.55468	11.53	397.2
CTS1T	Thoracic Spine	Tertiary	1	After	11.2732	15	544.3
CTS1T	Thoracic Spine	Tertiary	1	After	7.121	9.54	246.9
CTS1T	Thoracic Spine	Tertiary	1	After	8.9844	11.9	486.6
CTS1L	Lumbar Spine	Tertiary	1	After	7.361	10.14	799.8
CTS1L	Lumbar Spine	Tertiary	1	After	7.318	10.01	268.3
CTS1L	Lumbar Spine	Tertiary	1	After	13.8	18.91	579.4
CTS1L	Lumbar Spine	Tertiary	1	After	11.943	16.32	483.1
CTS1L	Lumbar Spine	Tertiary	1	After	13.005	17.6	319.8
CTS1L	Lumbar Spine	Tertiary	1	After	23.731	32.47	791.7
CTS1L	Lumbar Spine	Tertiary	1	After	10.09	13.87	1038.4
CTS1L	Lumbar Spine	Tertiary	1	After	19.169	26.17	606.4
CTS1L	Lumbar Spine	Tertiary	1	After	30.787	42.31	1385.7
CTS1L	Lumbar Spine	Tertiary	1	After	7.334	10.17	582.1
CTS1L	Lumbar Spine	Tertiary	1	After	43.941	60.27	2852.5
CTS1L	Lumbar Spine	Tertiary	1	After	5.237	7.2	383.3
CTS1L	Lumbar Spine	Tertiary	1	After	11.015	15.21	490.6
CTS1L	Lumbar Spine	Tertiary	1	After	15.52	21.26	1013.4
CTS1L	Lumbar Spine	Tertiary	1	After	9.864	13.48	802.4
CTS1L	Lumbar Spine	Tertiary	1	After	24.786	33.85	1154.8
CTS1L	Lumbar Spine	Tertiary	1	After	23.899	32.73	1374
CTS1L	Lumbar Spine	Tertiary	1	After	10.394	14.37	851.4
CTS1L	Lumbar Spine	Tertiary	1	After	16.525	22.35	1610.7
CTH4	Head (Non-Contrast)	Secondary	2	Before	1.58496	40.9	740.3
CTH4	Head (Non-Contrast)	Secondary	2	Before	1.73144	45.13	904.5
CTH4	Head (Non-Contrast)	Secondary	2	Before	1.58496	40.9	762.8
CTH4	Head (Non-Contrast)	Secondary	2	Before	1.73144	45.13	936.2
CTH4	Head (Non-Contrast)	Secondary	2	Before	1.73144	45.13	988.3
CTH4	Head (Non-Contrast)	Secondary	2	Before	1.58496	40.9	816
CTH4	Head (Non-Contrast)	Secondary	2	Before	1.58496	40.9	730.1
CTH4	Head (Non-Contrast)	Secondary	2	Before	1.73144	45.13	965.6
CTH4	Head (Non-Contrast)	Secondary	2	Before	1.58496	40.9	750.5
CTH4	Head (Non-Contrast)	Secondary	2	Before	1.73144	45.13	943
CTH4	Head (Non-Contrast)	Secondary	2	Before	1.58496	40.9	775.1
CTH4	Head (Non-Contrast)	Secondary	2	Before	1.73144	45.13	938.5
CTH4	Head (Non-Contrast)	Secondary	2	Before	1.73144	45.13	961.1
CTH4	Head (Non-Contrast)	Secondary	2	Before	1.04533	27.27	500.3
CTH4	Head (Non-Contrast)	Secondary	2	Before	1.58496	40.9	838.5
CTH4	Head (Non-Contrast)	Secondary	2	Before	1.58496	40.9	773
CTH4	Head (Non-Contrast)	Secondary	2	Before	1.73144	45.13	947.5
CTH4	Head (Non-Contrast)	Secondary	2	Before	1.58496	40.9	858.9
CTH4	Head (Non-Contrast)	Secondary	2	Before	1.58496	40.9	809.8
CTH4	Head (Non-Contrast)	Secondary	2	Before	1.58496	40.9	775.1
CTH4	Head (Non-Contrast)	Secondary	2	Before	1.58496	40.9	799.6
CTH4	Head (Non-Contrast)	Secondary	2	Before	1.58496	40.9	826.2
CTH4	Head (Non-Contrast)	Secondary	2	Before	1.31795	34.08	638.8
CTH4	Head (Non-Contrast)	Secondary	2	Before	1.58496	40.9	777.1
CTH4	Head (Non-Contrast)	Secondary	2	Before	1.73144	45.13	972.4
CTH4	Head (Non-Contrast)	Secondary	2	Before	1.58496	40.9	760.7
CTH4	Head (Non-Contrast)	Secondary	2	Before	1.58496	40.9	740.3
CTH4	Head (Non-Contrast)	Secondary	2	Before	1.73144	45.13	970.2
CTH4	Head (Non-Contrast)	Secondary	2	Before	1.58496	40.9	754.6
CTH4	Head (Non-Contrast)	Secondary	2	Before	1.58496	40.9	836.4
CTC1	Chest (Non-Contrast)	Secondary	2	Before	12.1925	15.95	581.8
CTC1	Chest (Non-Contrast)	Secondary	2	Before	6.65696	8.79	328.5
CTC1	Chest (Non-Contrast)	Secondary	2	Before	12.7048	16.81	570.1
CTC1	Chest (Non-Contrast)	Secondary	2	Before	12.7048	16.81	584.5
CTC1	Chest (Non-Contrast)	Secondary	2	Before	8.34388	10.96	413.1
CTC1	Chest (Non-Contrast)	Secondary	2	Before	13.9679	18.64	664.9
CTC1	Chest (Non-Contrast)	Secondary	2	Before	5.40132	7.23	325.3
CTC1	Chest (Non-Contrast)	Secondary	2	Before	6.42244	8.39	356.1
CTC1	Chest (Non-Contrast)	Secondary	2	Before	4.5462	6.02	248.7
CTC1	Chest (Non-Contrast)	Secondary	2	Before	3.62016	4.84	163.7
CTC1	Chest (Non-Contrast)	Secondary	2	Before	2.95677	3.91	161.8
CTC1	Chest (Non-Contrast)	Secondary	2	Before	7.66508	9.98	412.8
CTC1	Chest (Non-Contrast)	Secondary	2	Before	11.495	15.23	650.1
CTC1	Chest (Non-Contrast)	Secondary	2	Before	10.5058	13.86	580
CTC1	Chest (Non-Contrast)	Secondary	2	Before	5.30904	6.99	250.3
CTC1	Chest (Non-Contrast)	Secondary	2	Before	6.79944	9.13	337.6
CTC1	Chest (Non-Contrast)	Secondary	2	Before	11.3496	14.98	559.5
CTC1	Chest (Non-Contrast)	Secondary	2	Before	7.18224	9.38	355
CTC1	Chest (Non-Contrast)	Secondary	2	Before	13.0126	17.28	620.7
CTC1	Chest (Non-Contrast)	Secondary	2	Before	8.6304	11.38	499.1
CTC2PE	Chest PE Study	Secondary	2	Before	4.49292	13.62	247.7
CTC2PE	Chest PE Study	Secondary	2	Before	48.7026	84.66	2499.7
CTC2PE	Chest PE Study	Secondary	2	Before	3.83265	15.16	196.3
CTC2PE	Chest PE Study	Secondary	2	Before	12.5128	50.15	546.4
CTC2PE	Chest PE Study	Secondary	2	Before	5.8256	21.07	244.3
CTC2PE	Chest PE Study	Secondary	2	Before	6.43244	22.82	310.2
CTC2PE	Chest PE Study	Secondary	2	Before	7.38135	18.91	315.4
CTC2PE	Chest PE Study	Secondary	2	Before	4.93998	34.76	361
CTC2PE	Chest PE Study	Secondary	2	Before	13.4067	19.25	249
CTC2PE	Chest PE Study	Secondary	2	Before	22.4759	24.04	650.8
CTC2PE	Chest PE Study	Secondary	2	Before	12.2242	64.49	1186.8
CTC2PE	Chest PE Study	Secondary	2	Before	4.26661	41.62	668.8
CTC2PE	Chest PE Study	Secondary	2	Before	0.478091	15.77	216.5
CTC2PE	Chest PE Study	Secondary	2	Before	10.0547	14.23	159.8
CTC2PE	Chest PE Study	Secondary	2	Before	6.76694	38.52	476.7
CTC2PE	Chest PE Study	Secondary	2	Before	5.42378	91.55	325.1
CTC2PE	Chest PE Study	Secondary	2	Before	9.83737	20	245.5
CTC2PE	Chest PE Study	Secondary	2	Before	5.58051	46.19	411.4
CTC2PE	Chest PE Study	Secondary	2	Before	12.9646	15.32	205.1
CTC2PE	Chest PE Study	Secondary	2	Before	5.19516	28.41	777.3
CTC2PE	Chest PE Study	Secondary	2	Before	4.65249	17.04	246.6
CTANT	Angiogram Thoracic Aorta	Secondary	2	Before	39.0267	52.12	2404.5
CTANT	Angiogram Thoracic Aorta	Secondary	2	Before	19.8337	33.16	961.9
CTANT	Angiogram Thoracic Aorta	Secondary	2	Before	23.421	61.35	1379.8
CTANT	Angiogram Thoracic Aorta	Secondary	2	Before	21.3923	32.53	1204.6
CTANT	Angiogram Thoracic Aorta	Secondary	2	Before	5.49791	8.89	224.8
CTANT	Angiogram Thoracic Aorta	Secondary	2	Before	21.6906	35.36	1150.1
CTANT	Angiogram Thoracic Aorta	Secondary	2	Before	24.2168	35.87	1059.6
CTANT	Angiogram Thoracic Aorta	Secondary	2	Before	19.0338	46.75	1076.8
CTANT	Angiogram Thoracic Aorta	Secondary	2	Before	24.4122	60.28	1374.7
CTANT	Angiogram Thoracic Aorta	Secondary	2	Before	26.3819	43.32	1552.9
CTANT	Angiogram Thoracic Aorta	Secondary	2	Before	45.2486	82.6	3017
CTANT	Angiogram Thoracic Aorta	Secondary	2	Before	20.8572	41.7	1078.1
CTANT	Angiogram Thoracic Aorta	Secondary	2	Before	20.857	39.18	1101.2
CTANT	Angiogram Thoracic Aorta	Secondary	2	Before	22.1074	35.94	1156
CTANT	Angiogram Thoracic Aorta	Secondary	2	Before	21.2636	42.17	1126.1
CTANT	Angiogram Thoracic Aorta	Secondary	2	Before	18.9582	41.81	1071.5
CTANT	Angiogram Thoracic Aorta	Secondary	2	Before	22.1255	57.58	1327.6
CTANT	Angiogram Thoracic Aorta	Secondary	2	Before	19.5861	47.39	1016.8
CTANT	Angiogram Thoracic Aorta	Secondary	2	Before	22.6123	55.87	1428
CTANT	Angiogram Thoracic Aorta	Secondary	2	Before	24.3805	57.95	1368.2
CTA1	Abdomen +/- Pelvis (Non-Contrast)	Secondary	2	Before	4.77708	6.5	362.5
CTA1	Abdomen +/- Pelvis (Non-Contrast)	Secondary	2	Before	5.59373	7.63	189.7
CTA1	Abdomen +/- Pelvis (Non-Contrast)	Secondary	2	Before	8.76212	11.86	615.9
CTA1	Abdomen +/- Pelvis (Non-Contrast)	Secondary	2	Before	11.2775	15.31	905.1
CTA1	Abdomen +/- Pelvis (Non-Contrast)	Secondary	2	Before	8.968	12.21	549
CTA1	Abdomen +/- Pelvis (Non-Contrast)	Secondary	2	Before	17.6474	24.04	1386.4
CTA1	Abdomen +/- Pelvis (Non-Contrast)	Secondary	2	Before	11.1445	15.14	451.8
CTA1	Abdomen +/- Pelvis (Non-Contrast)	Secondary	2	Before	8.70072	11.83	385.7
CTA1	Abdomen +/- Pelvis (Non-Contrast)	Secondary	2	Before	3.74136	5.08	232.5
CTA1	Abdomen +/- Pelvis (Non-Contrast)	Secondary	2	Before	11.2775	15.31	721.5
CTA1	Abdomen +/- Pelvis (Non-Contrast)	Secondary	2	Before	4.5126	6.13	293.5
CTA1	Abdomen +/- Pelvis (Non-Contrast)	Secondary	2	Before	11.2775	15.2	819.7
CTA1	Abdomen +/- Pelvis (Non-Contrast)	Secondary	2	Before	8.3668	11.42	632.7
CTA1	Abdomen +/- Pelvis (Non-Contrast)	Secondary	2	Before	7.82903	10.68	536.9
CTA1	Abdomen +/- Pelvis (Non-Contrast)	Secondary	2	Before	4.05348	5.5	262.6
CTA1	Abdomen +/- Pelvis (Non-Contrast)	Secondary	2	Before	7.75483	10.6	526.1
CTA1	Abdomen +/- Pelvis (Non-Contrast)	Secondary	2	Before	19.8094	26.95	863.6
CTA1	Abdomen +/- Pelvis (Non-Contrast)	Secondary	2	Before	7.27067	10.03	499.8
CTA1	Abdomen +/- Pelvis (Non-Contrast)	Secondary	2	Before	13.5791	18.4	970.2
CTA1	Abdomen +/- Pelvis (Non-Contrast)	Secondary	2	Before	5.10561	6.9	156.7
CTS1L	Lumbar Spine	Secondary	2	Before	8.29735	17.81	296.1
CTS1L	Lumbar Spine	Secondary	2	Before	8.75195	18.77	592.5
CTS1L	Lumbar Spine	Secondary	2	Before	10.9824	23.67	490.4
CTS1L	Lumbar Spine	Secondary	2	Before	11.0886	23.98	700.8
CTS1L	Lumbar Spine	Secondary	2	Before	19.9766	42.65	928.4
CTS1L	Lumbar Spine	Secondary	2	Before	23.0488	49.58	1428.4
CTS1L	Lumbar Spine	Secondary	2	Before	10.2799	22.13	338
CTS1L	Lumbar Spine	Secondary	2	Before	9.05019	19.64	494.2
CTS1L	Lumbar Spine	Secondary	2	Before	5.98354	12.87	311.9
CTS1L	Lumbar Spine	Secondary	2	Before	12.4917	26.73	1056.2
CTS1L	Lumbar Spine	Secondary	2	Before	13.1232	28.19	643.2
CTS1L	Lumbar Spine	Secondary	2	Before	14.8661	31.98	675.4
CTS1L	Lumbar Spine	Secondary	2	Before	16.7203	35.97	783.2
CTS1L	Lumbar Spine	Secondary	2	Before	11.7028	25.1	464.9
CTS1L	Lumbar Spine	Secondary	2	Before	13.912	29.8	619
CTS1L	Lumbar Spine	Secondary	2	Before	9.87928	21	455.1
CTS1L	Lumbar Spine	Secondary	2	Before	7.54787	15.97	339.3
CTS1L	Lumbar Spine	Secondary	2	Before	11.422	24.36	719.2
CTS1L	Lumbar Spine	Secondary	2	Before	11.0766	23.93	484.8
CTS1L	Lumbar Spine	Secondary	2	Before	9.37643	20.23	592.3
CTH4	Head (Non-Contrast)	Secondary	2	After	1.25069	33.63	643.1
CTH4	Head (Non-Contrast)	Secondary	2	After	1.25069	33.63	643.1
CTH4	Head (Non-Contrast)	Secondary	2	After	1.25069	33.63	643.1
CTH4	Head (Non-Contrast)	Secondary	2	After	1.25069	33.63	609.4
CTH4	Head (Non-Contrast)	Secondary	2	After	1.25069	33.63	609.4
CTH4	Head (Non-Contrast)	Secondary	2	After	1.25069	33.63	609.4
CTH4	Head (Non-Contrast)	Secondary	2	After	1.25069	33.63	575.8
CTH4	Head (Non-Contrast)	Secondary	2	After	1.25069	33.63	643.1
CTH4	Head (Non-Contrast)	Secondary	2	After	1.25069	33.63	693.5
CTH4	Head (Non-Contrast)	Secondary	2	After	1.25069	33.63	659.9
CTH4	Head (Non-Contrast)	Secondary	2	After	1.25069	33.63	912.1
CTH4	Head (Non-Contrast)	Secondary	2	After	1.25069	33.63	626.2
CTH4	Head (Non-Contrast)	Secondary	2	After	1.25069	33.63	626.2
CTH4	Head (Non-Contrast)	Secondary	2	After	1.25069	33.63	676.7
CTH4	Head (Non-Contrast)	Secondary	2	After	1.25069	33.63	626.2
CTH4	Head (Non-Contrast)	Secondary	2	After	1.25069	33.63	592.6
CTH4	Head (Non-Contrast)	Secondary	2	After	1.25069	33.63	760.7
CTH4	Head (Non-Contrast)	Secondary	2	After	1.25069	33.63	626.2
CTH4	Head (Non-Contrast)	Secondary	2	After	1.25069	33.63	626.2
CTH4	Head (Non-Contrast)	Secondary	2	After	1.25069	33.63	626.2
CTC1	Chest (Non-Contrast)	Secondary	2	After	5.6628	7.64	335.5
CTC1	Chest (Non-Contrast)	Secondary	2	After	3.82316	5.1	219.5
CTC1	Chest (Non-Contrast)	Secondary	2	After	9.02496	12.25	453.4
CTC1	Chest (Non-Contrast)	Secondary	2	After	2.29458	3.11	141.6
CTC1	Chest (Non-Contrast)	Secondary	2	After	2.96314	4.02	62.1
CTC1	Chest (Non-Contrast)	Secondary	2	After	4.84028	6.5	262.5
CTC1	Chest (Non-Contrast)	Secondary	2	After	3.88116	5.23	223.3
CTC1	Chest (Non-Contrast)	Secondary	2	After	7.76432	10.54	436.3
CTC1	Chest (Non-Contrast)	Secondary	2	After	7.29867	12.81	456.7
CTC1	Chest (Non-Contrast)	Secondary	2	After	3.43836	4.58	176.8
CTC1	Chest (Non-Contrast)	Secondary	2	After	5.2278	7.04	318
CTC1	Chest (Non-Contrast)	Secondary	2	After	3.88116	5.2	185
CTC1	Chest (Non-Contrast)	Secondary	2	After	4.60048	6.18	234.7
CTC1	Chest (Non-Contrast)	Secondary	2	After	4.86948	6.58	234
CTC1	Chest (Non-Contrast)	Secondary	2	After	9.27248	12.46	473.2
CTC1	Chest (Non-Contrast)	Secondary	2	After	7.20024	9.69	370.9
CTC1	Chest (Non-Contrast)	Secondary	2	After	4.30016	5.79	216.5
CTC1	Chest (Non-Contrast)	Secondary	2	After	8.23936	11.08	377.8
CTC1	Chest (Non-Contrast)	Secondary	2	After	2.90881	3.88	137.9
CTC1	Chest (Non-Contrast)	Secondary	2	After	7.21944	9.86	341.9
CTC2PE	Chest PE Study	Secondary	2	After	4.19843	13.03	223.4
CTC2PE	Chest PE Study	Secondary	2	After	7.18002	24.43	321.7
CTC2PE	Chest PE Study	Secondary	2	After	5.12698	14.39	218.5
CTC2PE	Chest PE Study	Secondary	2	After	6.26975	13.14	333.3
CTC2PE	Chest PE Study	Secondary	2	After	2.3809	15.95	117.4
CTC2PE	Chest PE Study	Secondary	2	After	14.753	35.19	785.1
CTC2PE	Chest PE Study	Secondary	2	After	22.4444	46.33	1157.6
CTC2PE	Chest PE Study	Secondary	2	After	8.20822	21.29	387.4
CTC2PE	Chest PE Study	Secondary	2	After	4.19843	13.03	219.8
CTC2PE	Chest PE Study	Secondary	2	After	9.54495	27.87	492
CTC2PE	Chest PE Study	Secondary	2	After	11.2053	23.06	725.3
CTC2PE	Chest PE Study	Secondary	2	After	4.68735	16.15	181.1
CTC2PE	Chest PE Study	Secondary	2	After	3.62672	9.41	160.4
CTC2PE	Chest PE Study	Secondary	2	After	4.45338	11.99	183.4
CTC2PE	Chest PE Study	Secondary	2	After	2.58625	7.91	127
CTC2PE	Chest PE Study	Secondary	2	After	4.12213	10.18	187.6
CTC2PE	Chest PE Study	Secondary	2	After	11.6681	35.41	559.6
CTC2PE	Chest PE Study	Secondary	2	After	5.2517	13.29	295.1
CTC2PE	Chest PE Study	Secondary	2	After	5.69159	16.61	309.2
CTC2PE	Chest PE Study	Secondary	2	After	3.71659	17.97	189.9
CTANT	Angiogram Thoracic Aorta	Secondary	2	After	21.8403	32.65	1381
CTANT	Angiogram Thoracic Aorta	Secondary	2	After	17.7001	30.58	798.1
CTANT	Angiogram Thoracic Aorta	Secondary	2	After	15.8219	26.98	613.7
CTANT	Angiogram Thoracic Aorta	Secondary	2	After	24.6353	39.02	1384.6
CTANT	Angiogram Thoracic Aorta	Secondary	2	After	9.54095	19.55	510.4
CTANT	Angiogram Thoracic Aorta	Secondary	2	After	25.5824	42.66	1337.7
CTANT	Angiogram Thoracic Aorta	Secondary	2	After	15.092	34.69	753.2
CTANT	Angiogram Thoracic Aorta	Secondary	2	After	29.8083	47.83	1227.2
CTANT	Angiogram Thoracic Aorta	Secondary	2	After	32.0707	68.3	1831.7
CTANT	Angiogram Thoracic Aorta	Secondary	2	After	27.1547	52.21	1260.8
CTANT	Angiogram Thoracic Aorta	Secondary	2	After	14.666	22.86	791.3
CTANT	Angiogram Thoracic Aorta	Secondary	2	After	23.5029	37.79	1235.1
CTANT	Angiogram Thoracic Aorta	Secondary	2	After	32.0069	42.07	2008.2
CTANT	Angiogram Thoracic Aorta	Secondary	2	After	30.4916	48.49	1954.9
CTANT	Angiogram Thoracic Aorta	Secondary	2	After	21.7876	34.01	1038.9
CTANT	Angiogram Thoracic Aorta	Secondary	2	After	30.6585	56.24	2084.3
CTANT	Angiogram Thoracic Aorta	Secondary	2	After	22.2766	28.98	1570.8
CTANT	Angiogram Thoracic Aorta	Secondary	2	After	25.7879	50.53	1352.4
CTANT	Angiogram Thoracic Aorta	Secondary	2	After	10.191	16.17	590.7
CTANT	Angiogram Thoracic Aorta	Secondary	2	After	12.8449	34.86	768.7
CTA1	Abdomen +/- Pelvis (Non-Contrast)	Secondary	2	After	12.1353	15.29	787.2
CTA1	Abdomen +/- Pelvis (Non-Contrast)	Secondary	2	After	12.2403	15.52	839.7
CTA1	Abdomen +/- Pelvis (Non-Contrast)	Secondary	2	After	6.41628	8.13	403.7
CTA1	Abdomen +/- Pelvis (Non-Contrast)	Secondary	2	After	6.76288	8.61	507.8
CTA1	Abdomen +/- Pelvis (Non-Contrast)	Secondary	2	After	13.7142	17.32	989.9
CTA1	Abdomen +/- Pelvis (Non-Contrast)	Secondary	2	After	18.9026	23.86	1187
CTA1	Abdomen +/- Pelvis (Non-Contrast)	Secondary	2	After	8.44978	10.66	529.5
CTA1	Abdomen +/- Pelvis (Non-Contrast)	Secondary	2	After	5.35722	6.83	148.6
CTA1	Abdomen +/- Pelvis (Non-Contrast)	Secondary	2	After	10.0225	12.69	630.3
CTA1	Abdomen +/- Pelvis (Non-Contrast)	Secondary	2	After	5.28778	6.72	345.6
CTA1	Abdomen +/- Pelvis (Non-Contrast)	Secondary	2	After	6.05211	7.72	411
CTA1	Abdomen +/- Pelvis (Non-Contrast)	Secondary	2	After	18.9026	23.88	435.4
CTA1	Abdomen +/- Pelvis (Non-Contrast)	Secondary	2	After	13.8392	17.54	807.8
CTA1	Abdomen +/- Pelvis (Non-Contrast)	Secondary	2	After	8.91703	11.33	606.6
CTA1	Abdomen +/- Pelvis (Non-Contrast)	Secondary	2	After	4.08385	5.15	248.7
CTA1	Abdomen +/- Pelvis (Non-Contrast)	Secondary	2	After	8.75299	11.21	642.8
CTA1	Abdomen +/- Pelvis (Non-Contrast)	Secondary	2	After	13.7142	17.38	831.6
CTA1	Abdomen +/- Pelvis (Non-Contrast)	Secondary	2	After	15.887	19.76	1065.3
CTA1	Abdomen +/- Pelvis (Non-Contrast)	Secondary	2	After	9.83352	12.45	609.2
CTA1	Abdomen +/- Pelvis (Non-Contrast)	Secondary	2	After	6.59216	8.31	390.4
CTS1L	Lumbar Spine	Secondary	2	After	11.8092	24.37	687.3
CTS1L	Lumbar Spine	Secondary	2	After	8.20043	17.07	450.9
CTS1L	Lumbar Spine	Secondary	2	After	33.4229	69.18	2088.4
CTS1L	Lumbar Spine	Secondary	2	After	14.1716	29.21	753.3
CTS1L	Lumbar Spine	Secondary	2	After	8.48483	17.47	562.5
CTS1L	Lumbar Spine	Secondary	2	After	10.724	22.03	652.3
CTS1L	Lumbar Spine	Secondary	2	After	10.8817	22.5	945.8
CTS1L	Lumbar Spine	Secondary	2	After	10.0572	20.94	582.2
CTS1L	Lumbar Spine	Secondary	2	After	6.31462	13.15	336.6
CTS1L	Lumbar Spine	Secondary	2	After	27.7511	57.51	1437.7
CTS1L	Lumbar Spine	Secondary	2	After	16.8583	34.92	1010
CTS1L	Lumbar Spine	Secondary	2	After	9.04567	18.54	370.6
CTS1L	Lumbar Spine	Secondary	2	After	18.7259	38.95	1193
CTS1L	Lumbar Spine	Secondary	2	After	15.1263	31.56	877.8
CTS1L	Lumbar Spine	Secondary	2	After	10.3368	21.36	538.1
CTS1L	Lumbar Spine	Secondary	2	After	9.84036	20.15	624.9
CTS1L	Lumbar Spine	Secondary	2	After	10.0042	20.77	519.1
CTS1L	Lumbar Spine	Secondary	2	After	11.1079	22.97	675.6
CTS1L	Lumbar Spine	Secondary	2	After	23.1895	47.7	1413.4
CTS1L	Lumbar Spine	Secondary	2	After	20.4688	42.42	1255.9
