# Supplementary material for: The Impact of Iterative Reconstruction on Computed Tomography Radiation Dosimetry: Evaluation in a Routine Clinical Setting
Source: PLoS One. 2015 Sep 18;10(9):e0138329. doi: 10.1371/journal.pone.0138329 (PMC4575140; doi:10.1371/journal.pone.0138329)
Supplement: S2 Data — (XLSX) [file pone.0138329.s002.xlsx]

## Sheet: MBS scan numbers
Year	Scan Type	Gender	Age	Number of scans
2010	Brain	Female	18-24	917
2010	Brain	Female	25-44	3729
2010	Brain	Female	45-64	5089
2010	Brain	Female	65-84	4736
2010	Brain	Female	85+	839
2010	Brain	Male	18-24	638
2010	Brain	Male	25-44	2423
2010	Brain	Male	45-64	3756
2010	Brain	Male	65-84	4056
2010	Brain	Male	85+	363
2010	Chest	Female	18-24	52
2010	Chest	Female	25-44	648
2010	Chest	Female	45-64	2797
2010	Chest	Female	65-84	2894
2010	Chest	Female	85+	273
2010	Chest	Male	18-24	73
2010	Chest	Male	25-44	630
2010	Chest	Male	45-64	2804
2010	Chest	Male	65-84	3576
2010	Chest	Male	85+	199
2010	Thoracic	Female	18-24	12
2010	Thoracic	Female	25-44	103
2010	Thoracic	Female	45-64	202
2010	Thoracic	Female	65-84	137
2010	Thoracic	Female	85+	18
2010	Thoracic	Male	18-24	18
2010	Thoracic	Male	25-44	123
2010	Thoracic	Male	45-64	168
2010	Thoracic	Male	65-84	79
2010	Thoracic	Male	85+	4
2011	Brain	Female	18-24	818
2011	Brain	Female	25-44	3288
2011	Brain	Female	45-64	4724
2011	Brain	Female	65-84	4643
2011	Brain	Female	85+	844
2011	Brain	Male	18-24	601
2011	Brain	Male	25-44	2170
2011	Brain	Male	45-64	3425
2011	Brain	Male	65-84	3935
2011	Brain	Male	85+	354
2011	Chest	Female	18-24	53
2011	Chest	Female	25-44	683
2011	Chest	Female	45-64	2748
2011	Chest	Female	65-84	3102
2011	Chest	Female	85+	284
2011	Chest	Male	18-24	63
2011	Chest	Male	25-44	723
2011	Chest	Male	45-64	2852
2011	Chest	Male	65-84	3922
2011	Chest	Male	85+	284
2011	Thoracic	Female	18-24	9
2011	Thoracic	Female	25-44	81
2011	Thoracic	Female	45-64	175
2011	Thoracic	Female	65-84	124
2011	Thoracic	Female	85+	7
2011	Thoracic	Male	18-24	14
2011	Thoracic	Male	25-44	107
2011	Thoracic	Male	45-64	151
2011	Thoracic	Male	65-84	85
2011	Thoracic	Male	85+	5
2012	Brain	Female	18-24	868
2012	Brain	Female	25-44	3637
2012	Brain	Female	45-64	4966
2012	Brain	Female	65-84	4888
2012	Brain	Female	85+	959
2012	Brain	Male	18-24	647
2012	Brain	Male	25-44	2509
2012	Brain	Male	45-64	3660
2012	Brain	Male	65-84	4178
2012	Brain	Male	85+	492
2012	Chest	Female	18-24	59
2012	Chest	Female	25-44	739
2012	Chest	Female	45-64	2831
2012	Chest	Female	65-84	3273
2012	Chest	Female	85+	307
2012	Chest	Male	18-24	67
2012	Chest	Male	25-44	822
2012	Chest	Male	45-64	3032
2012	Chest	Male	65-84	4130
2012	Chest	Male	85+	327
2012	Thoracic	Female	18-24	19
2012	Thoracic	Female	25-44	102
2012	Thoracic	Female	45-64	213
2012	Thoracic	Female	65-84	161
2012	Thoracic	Female	85+	10
2012	Thoracic	Male	18-24	23
2012	Thoracic	Male	25-44	130
2012	Thoracic	Male	45-64	155
2012	Thoracic	Male	65-84	107
2012	Thoracic	Male	85+	5

## Sheet: PACS scan numbers
Year	Scan Type	Gender	Age	Number of scans
2010	Brain	Female	18-24	272
2010	Brain	Female	25-44	1254
2010	Brain	Female	45-64	2004
2010	Brain	Female	65-84	2864
2010	Brain	Female	85+	2170
2010	Brain	Male	18-24	506
2010	Brain	Male	25-44	2035
2010	Brain	Male	45-64	2570
2010	Brain	Male	65-84	3573
2010	Brain	Male	85+	1425
2010	Chest	Female	18-24	25
2010	Chest	Female	25-44	168
2010	Chest	Female	45-64	617
2010	Chest	Female	65-84	874
2010	Chest	Female	85+	136
2010	Chest	Male	18-24	35
2010	Chest	Male	25-44	249
2010	Chest	Male	45-64	770
2010	Chest	Male	65-84	1341
2010	Chest	Male	85+	174
2010	Thoracic	Female	18-24	13
2010	Thoracic	Female	25-44	29
2010	Thoracic	Female	45-64	40
2010	Thoracic	Female	65-84	49
2010	Thoracic	Female	85+	9
2010	Thoracic	Male	18-24	43
2010	Thoracic	Male	25-44	112
2010	Thoracic	Male	45-64	87
2010	Thoracic	Male	65-84	32
2010	Thoracic	Male	85+	9
2011	Brain	Female	18-24	315
2011	Brain	Female	25-44	1375
2011	Brain	Female	45-64	2265
2011	Brain	Female	65-84	3182
2011	Brain	Female	85+	2176
2011	Brain	Male	18-24	647
2011	Brain	Male	25-44	2058
2011	Brain	Male	45-64	2776
2011	Brain	Male	65-84	3926
2011	Brain	Male	85+	1343
2011	Chest	Female	18-24	22
2011	Chest	Female	25-44	184
2011	Chest	Female	45-64	684
2011	Chest	Female	65-84	930
2011	Chest	Female	85+	126
2011	Chest	Male	18-24	36
2011	Chest	Male	25-44	268
2011	Chest	Male	45-64	925
2011	Chest	Male	65-84	1520
2011	Chest	Male	85+	177
2011	Thoracic	Female	18-24	12
2011	Thoracic	Female	25-44	26
2011	Thoracic	Female	45-64	44
2011	Thoracic	Female	65-84	45
2011	Thoracic	Female	85+	7
2011	Thoracic	Male	18-24	40
2011	Thoracic	Male	25-44	106
2011	Thoracic	Male	45-64	83
2011	Thoracic	Male	65-84	53
2011	Thoracic	Male	85+	5
2012	Brain	Female	18-24	366
2012	Brain	Female	25-44	1525
2012	Brain	Female	45-64	2289
2012	Brain	Female	65-84	3519
2012	Brain	Female	85+	2233
2012	Brain	Male	18-24	606
2012	Brain	Male	25-44	2195
2012	Brain	Male	45-64	3012
2012	Brain	Male	65-84	4079
2012	Brain	Male	85+	1328
2012	Chest	Female	18-24	36
2012	Chest	Female	25-44	247
2012	Chest	Female	45-64	727
2012	Chest	Female	65-84	994
2012	Chest	Female	85+	152
2012	Chest	Male	18-24	46
2012	Chest	Male	25-44	287
2012	Chest	Male	45-64	1097
2012	Chest	Male	65-84	1583
2012	Chest	Male	85+	118
2012	Thoracic	Female	18-24	9
2012	Thoracic	Female	25-44	27
2012	Thoracic	Female	45-64	43
2012	Thoracic	Female	65-84	38
2012	Thoracic	Female	85+	13
2012	Thoracic	Male	18-24	26
2012	Thoracic	Male	25-44	94
2012	Thoracic	Male	45-64	74
2012	Thoracic	Male	65-84	66
2012	Thoracic	Male	85+	6

## Sheet: Sheet3
Number of scans 2010 - 12				MBS			PACS			MBS	PACS
	Scan Type	Gender	Age	2010	2011	2012	2010	2011	2012	2010-12	2010-12
	Head	Female	18-24	917	818	868	272	315	366	2603	953
	Head	Female	25-44	3729	3288	3637	1254	1375	1525	10654	4154
	Head	Female	45-64	5089	4724	4966	2004	2265	2289	14779	6558
	Head	Female	65-84	4736	4643	4888	2864	3182	3519	14267	9565
	Head	Female	85+	839	844	959	2170	2176	2233	2642	6579
	Head	Male	18-24	638	601	647	506	647	606	1886	1759
	Head	Male	25-44	2423	2170	2509	2035	2058	2195	7102	6288
	Head	Male	45-64	3756	3425	3660	2570	2776	3012	10841	8358
	Head	Male	65-84	4056	3935	4178	3573	3926	4079	12169	11578
	Head	Male	85+	363	354	492	1425	1343	1328	1209	4096
				MBS			PACS			MBS	PACS
				2010	2011	2012	2010	2011	2012	2010-12	2010-12
	Chest	Female	18-24	52	53	59	25	22	36	164	83
	Chest	Female	25-44	648	683	739	168	184	247	2070	599
	Chest	Female	45-64	2797	2748	2831	617	684	727	8376	2028
	Chest	Female	65-84	2894	3102	3273	874	930	994	9269	2798
	Chest	Female	85+	273	284	307	136	126	152	864	414
	Chest	Male	18-24	73	63	67	35	36	46	203	117
	Chest	Male	25-44	630	723	822	249	268	287	2175	804
	Chest	Male	45-64	2804	2852	3032	770	925	1097	8688	2792
	Chest	Male	65-84	3576	3922	4130	1341	1520	1583	11628	4444
	Chest	Male	85+	199	284	327	174	177	118	810	469
				MBS			PACS			MBS	PACS
				2010	2011	2012	2010	2011	2012	2010-12	2010-12
	Thoracic Spine	Female	18-24	12	9	19	13	12	9	40	34
	Thoracic Spine	Female	25-44	103	81	102	29	26	27	286	82
	Thoracic Spine	Female	45-64	202	175	213	40	44	43	590	127
	Thoracic Spine	Female	65-84	137	124	161	49	45	38	422	132
	Thoracic Spine	Female	85+	18	7	10	9	7	13	35	29
	Thoracic Spine	Male	18-24	18	14	23	43	40	26	55	109
	Thoracic Spine	Male	25-44	123	107	130	112	106	94	360	312
	Thoracic Spine	Male	45-64	168	151	155	87	83	74	474	244
	Thoracic Spine	Male	65-84	79	85	107	32	53	66	271	151
	Thoracic Spine	Male	85+	4	5	5	9	5	6	14	20
